# Supplementary material for: Proteomic Analysis of Bifidobacterium animalis AR668 and AR668-R1 Under Aerobic Culture
Source: Foods. 2025 May 16;14(10):1766. doi: 10.3390/foods14101766 (PMC12110750; doi:10.3390/foods14101766)
Supplement: Supplementary file 1 [file foods-14-01766-s001.zip]

Archive with 1 entries (1 files):
- foods-3577937-supplementary.pdf
